# Supplementary material for: Risk stratification and prediction of severity of COVID-19 infection in patients with preexisting cardiovascular disease
Source: Front Microbiol. 2024 Jul 25;15:1422393. doi: 10.3389/fmicb.2024.1422393 (PMC11306936; doi:10.3389/fmicb.2024.1422393)
Supplement: Supplementary file 1 [file Data_Sheet_1.CSV]

Patient	AB_titter	AB_titter_binary	ACE/ARB	Age	Albumin	ALP	ALT	AST	BMI	BNP	CKD	COPD	COVID-19_infection	CRP	D-dimer	DM	ECMO	Ferritin	Fibrinogen	FIO2	HbA1c	HTN	LDH	LVEDD	LVEF	Mechanical_Ventilation	O2Sat	PCO2	PEEP	Platelets	PO2	RV_dysfunction	Sex	Survival_outcome	Troponin_I
Patient_1	640	1	no	49	1.6	194	102	62	43	72	no	no	yes	110	11.35	no	yes	5696	1003	100	6.2	no	607	4.46	62.5	yes	83	59	14	112	54	no	M	D	0.03
Patient_2	640	1	no	60	2	1188	39	55	33	-	no	no	yes	59.1	3.48	yes	yes	2331	774	60	-	yes	640	3.59	62.5	yes	97	59	5	302	100	yes	M	D	0.07
Patient_3	160	1	no	31	2.6	550	3145	6004	32	-	no	no	yes	217	13.1	no	yes	3697	470	100	-	no	6000	3.73	70	yes	87	54	10	121	64	yes	M	D	-
Patient_4	30	1	no	33	2.3	718	203	110	34	-	no	no	yes	114	3.5	yes	yes	432	687	75	4.9	no	904	4.39	62.5	yes	97	62	12	180	95	yes	M	S	2.77
Patient_5	80	1	no	60	2.2	33	34	22	29	46	yes	no	yes	112	0.6	yes	no	389	789	70	7	yes	263	4.32	62.5	yes	92	76	14	287	78	no	M	D	0.02
Patient_6	80	1	no	32	2.3	77	113	69	48	76	no	no	yes	132	12.64	yes	yes	251	1113	100	10.5	no	512	4.41	57.5	yes	78	68	14	83	46	no	F	D	0.02
Patient_7	240	1	no	60	1.6	329	1377	2565	31	296	no	no	yes	148	5.47	yes	yes	1534	1017	50	7.1	yes	3303	4.05	67.5	yes	92	52	10	219	63	yes	F	S	0.06
Patient_8	160	1	no	47	1.8	2064	168	95	33	5	no	no	yes	231	19.5	yes	yes	1248	827	55	14	yes	736	4.4	57.5	yes	93	53	10	137	68	no	F	S	0.02
Patient_9	160	1	no	38	2.1	264	225	87	38	46	no	no	yes	184	20	no	yes	234	508	70	5.4	yes	465	5.37	50	yes	87	50	8	112	53	no	M	S	0.02
Patient_10	0	0	yes	70	3.5	101	17	12	26	193	yes	no	yes	42.6	2.16	yes	no	286	513	80	6	yes	-	4.1	62.5	no	98	-		168	-	no	F	S	0.02
Patient_11	480	1	no	65	1.3	98	25	47	22	336	yes	no	yes	180	0.86	yes	no	3777	687	65	7.8	yes	340	3.24	70	yes	98	59	8	237	116	no	M	D	1.17
Patient_12	80	1	no	48	1.1	103	60	155	28	90	no	no	yes	305	8.06	yes	yes	2732	656	100	6.4	yes	480	3.6	62.5	yes	92	57	13	99	58	yes	F	D	-
Patient_13	10	0	no	63	2.7	55	19	12	24	90	no	no	yes	127	0.42	no	no	275	537	45	-	yes	518	3.9	67.5	no	98	-		448	-	no	M	S	0.02
Patient_14	30	1	no	75	2.3	125	54	63	18	158	yes	yes	yes	20.4	2.43	no	no	460	438	35	5.1	yes	236	5.25	27	no	92	34	-	145	60	no	M	D	0.02
Patient_15	0	0	no	40	1.4	799	138	63	34	-	no	no	yes	73.9	2.25	no	no	-	762	25	-	no	217	6.97	20	yes	100	35	5	97	103	yes	M	D	0.05
Patient_16	60	1	yes	23	3.1	87	156	40	40	715	no	no	yes	10.3	1.67	no	no	1304	406	28	5.5	no	453	5.3	62.5	no	95	38	-	188	114	no	M	S	0.5
Patient_17	0	0	no	62	3.9	109	46	14	26	6	no	no	yes	-	0.42	no	no	144	312	-	6.4	yes	148	4.97	67.5	no	96	-		259	-	no	M	S	0.02
Patient_18	80	1	no	55	2	357	79	55	26	-	yes	no	yes	162	17.61	yes	yes	1845	448	55	-	yes	-	4.79	34	yes	100	54	7	148	153	yes	M	D	-
Patient_19	20	1	no	85	2.7	103	61	59	31.5	497	yes	no	yes	102	2.42	no	no	516	578	60	5.9	yes	407	6.47	20	no	79	35	8	197	39	yes	M	D	0.02
Patient_20	0	0	yes	61	3.6	67	24	67	35.2	-	no	no	yes	-		no	no	-		21	-	yes	-		-	no	-		-	325	-		F	S	0.02
Patient_21	120	1	no	72	3	126	28	126	34	88	yes	no	yes	11.1	5.41	yes	no	148	327	40	6.3	yes	228	4.2	57.5	no	99	41	8	188	133	no	M	D	0.02
Patient_22	0	0	yes	46	2.9	55	754	1269	23	463	no	no	yes	-	2.41	no	no	310	607	40	6.1	no	1396	6.15	27.5	no	99	43	10	57	126	no	M	S	40
Patient_23	80	1	no	62	1.6	984	29	38	29.2	-	no	no	yes	42.9	2.51	no	yes	2677	1072	-	6	yes	174	3.96	62.5	yes	82	95	14	79	49	yes	M	D	0.07
Patient_24	10	0	no	69	1.9	163	10	25	33.7	171	no	no	yes	2.9	2.07	yes	no	84	445	100	9.6	yes	159	4.29	32.5	no	99	96	-	135	20	yes	M	S	-
Patient_25	120	1	yes	65	3.2	73	23	12	58.3	219	no	yes	yes	-	0.51	no	no	-		28	-	yes	-		-	no	96	-		360	-		F	S	0.02
Patient_26	40	1	no	44	2	139	65	37	37.8	155	no	no	yes	168	4.48	no	yes	1033	874	100	-	no	571	5.3	62.5	yes	86	73	14	132	51	no	M	D	0.05
Patient_27	320	1	no	34	2.7	188	37	49	51.3	-	no	no	yes	129	4.31	no	yes	247	780	98	6.4	no	706	4.8	57.5	yes	85	76	15	181	47	yes	F	S	0.02
Patient_28	10	0	no	61	1.4	88	36	27	26.5	1477	yes	no	yes	163	2.22	yes	no	1755	795	-	9.6	yes	531	5.82	20	no	93	27	-	404	66	no	M	S	-
Patient_29	160	1	no	57	1.6	340	708	593	24.5	-	no	no	yes	-	2.12	yes	yes	1113	822	50	-	yes	606	4.34	62.5	yes	100	70	10	358	54	no	M	D	1.33
Patient_30	10	0	no	69	1	142	24	174	29.5	-	no	yes	yes	52.6	1.59	no	no	5748	332	40	-	yes	1388	4.49	37.5	yes	98	29	8	37	120	no	M	D	0.56
Patient_31	0	0	no	67	2.8	81	7	11	47.7	-	yes	yes	no	-	2.34	no	no	-	601	24	-	yes	180	5.39	32.5	no	95	-		176	-	no	F	S	0.02
Patient_32	0	0	no	65	3.44	192	11	14	24.5	125	no	no	no	-	0.95	yes	no	-	532	-	6.3	yes	192	4.1	62	no	95	33	-	137	74	no	M	S	1.07
Patient_33	0	0	no	58	2.4	-	49	31	29.5	254	no	no	no	-		no	no	-		-	6	yes	-	6.44	22.5	no	96	-		229	-	yes	M	S	-
Patient_34	0	0	yes	76	2.3	134	38	38	25.7	-	yes	no	no	-	2.06	yes	no	77	437	-		yes	-	4.42	62.5	no	97	43	-	170	184	no	F	S	-
Patient_35	0	0	no	71	3.8	135	63	28	34.9	1570	no	no	no	-		yes	no	84	-		-	yes	-		-	no	-		-	312	-		F	S	0.02
Patient_36	0	0	no	55	2.8	121	17	17	36	122	no	no	no	-	0.86	yes	no	-	623	-		yes	-	6.51	53	no	-	43	-	206	73	no	F	S	-
Patient_37	0	0	no	68	3.2	118	12	18	35.4	653	no	yes	no	-	2.36	yes	no	35	428	-	5.8	yes	-	4.59	32.5	no	99	43	-	320	125	yes	F	S	0.14
Patient_38	15	1	no	72	2.5	92	21	13	36.6	15282	no	no	no	86.6	-	no	no	454	-		-	yes	-	6.1	20	no	-		-	245	-	no	F	S	0.04
Patient_39	0	0	no	36	3.9	100	19	16	29.5	-	yes	no	no	-		no	no	31	-		-	yes	237	7.89	20	no	-		-	128	-	yes	M	S	-
Patient_40	0	0	yes	70	3	93	48	36	19.9	609	no	no	no	2.9	1	no	no	514	367	-	6.3	yes	213	7.6	22.5	no	97	39	5	138	85	yes	M	S	0.02
Patient_41	0	0	yes	62	2.9	49	56	49	35.9	-	no	no	no	-	7.21	yes	no	64	738	-		yes	339	5.77	20	no	-		-	342	-	yes	M	S	-
Patient_42	0	0	no	73	3.3	84	17	18	20	103	yes	no	no	-	4.37	no	no	392	389	-		yes	-	5.26	67.5	no	-		-	316	-	yes	F	S	0.02
Patient_43	0	0	no	48	2.6	75	91	24	21.2	292	no	no	no	30.4	7.12	no	yes	421	333	21	8.6	yes	426	7.21	20	yes	100	38	5	35	338	yes	M	D	0.06
Patient_44	0	0	no	69	3.2	144	51	47	22.9	-	yes	no	no	-	1.01	no	no	137	445	-	5.5	yes	-	5.6	20	no	-		-	188	-	yes	M	S	-
Patient_45	0	0	yes	68	3.2	75	23	28	36.7	17	no	no	no	-	1.17	no	no	-	321	-		yes	-	5.5	62.5	no	-		-	210	-	no	F	S	0.02
Patient_46	0	0	yes	60	3.7	62	35	21	32.9	40	no	no	no	-	2.06	no	no	-	278	-	6.4	yes	-	4.6	57.5	no	-		-	148	-	no	M	S	-
Patient_47	0	0	no	48	3.5	109	42	28	25.2	-	no	no	no	-	0.92	no	no	120	253	-	5.7	yes	-	3.2	62.5	no	95.7	27	-	170	19	yes	M	S	-
Patient_48	0	0	yes	50	2.7	83	20	24	32.5	-	no	no	no	-	8.54	no	no	458	523	-		yes	196	6.78	20	no	-		-	543	-	yes	F	S	-
Patient_49	0	0	no	74	2.8	127	649	61	25.5	2034	no	no	no	-	4.32	no	no	-	423	-	5.9	yes	448	6.49	20	no	96	40	-	159	73	yes	M	S	-
Patient_50	0	0	yes	43	2.8	55	25	7	22.2	646	no	no	no	-		no	no	18	-		-	no	-		57.5	no	-		-	282	-	no	F	S	0.02
Patient_51	0	0	no	63	2.1	77	12	20	21.2	123	no	no	no	-		no	no	-		-		yes	-	4.5	57.5	no	-		-	240	-	no	F	S	-
Patient_52	0	0	yes	59	2.2	107	15	18	60.3	987	no	no	no	-		yes	no	-		-	12.4	yes	-	3.74	67.5	no	-		-	210	-	no	F	S	0.02
Patient_53	0	0	no	32	3.3	87	14	14	36.2	163	no	yes	no	6	-	no	no	-		-		no	-	3.39	62.5	no	-		-	300	-	no	M	S	-
Patient_54	320	1	no	54	3.6	82	9	25	19.8	169	no	no	no	-		no	no	-	251	-		yes	-	4.31	62.5	no	-		-		-	yes	F	S	-
Patient_55	0	0	yes	75	2.8	119	82	42	17.5	2106	yes	no	no	-		yes	no	104	-		7.7	yes	284	-	20	no	100	33	-	135	304	yes	M	S	0.09
Patient_56	0	0	no	65	2.3	283	72	27	47.6	-	yes	no	no	-	3.25	yes	no	1034	662	-		yes	-	4.22	57.5	no	-		-	394	-	no	F	S	0.14
Patient_57	0	0	yes	42	3.1	53	98	64	43.7	116	no	no	no	-		no	no	-		-	6	yes	-	6.55	22.5	no	-		-	188	-	yes	M	S	5.15
Patient_58	0	0	no	32	2.7	102	323	460	25.6	1003	no	yes	no	-	8.66	no	no	276	310	-		yes	493	6.87	20	no	-		-	254	-	yes	M	S	0.04
Patient_59	0	0	no	36	2.4	96	23	41	39.1	46	no	no	no	-	0.62	no	no	-		-	5.4	no	-	5.69	55	no	-		-	253	-	yes	F	S	5.41
Patient_60	0	0	no	85	2.7	68	28	31	23.2	2173	no	no	no	-	3.19	no	no	280	-		5.3	yes	-	4.91	37.5	yes	96	29	-	110	83	yes	F	D	17.77
